# Supplementary material for: Sources and Drivers of ARGs in Urban Streams in Atlanta, Georgia, USA
Source: Microorganisms. 2022 Sep 8;10(9):1804. doi: 10.3390/microorganisms10091804 (PMC9503305; doi:10.3390/microorganisms10091804)
Supplement: Supplementary file 1 [file microorganisms-10-01804-s001.zip]

Archive with 1 entries (1 files):
- microorganisms-1829462-supplementary.pdf
